# Supplementary material for: USPPAR is a cost-effective, scalable, and highly sensitive single-cell RNA sequencing workflow compatible with diverse specimens
Source: PLoS Biol. 2025 Dec 15;23(12):e3003537. doi: 10.1371/journal.pbio.3003537 (PMC12704895; doi:10.1371/journal.pbio.3003537)
Supplement: S1 Table — (XLSX) [file pbio.3003537.s016.xlsx]

## Sheet: Primers for cloning and RT
Name	Sequence
T23VN	TTTTTTTTTTTTTTTTTTTTTTTVN
GAPDH F	ACAAGAGGAAGAGAGAGACC
GAPDH R	CCTCTTCAAGGGGTCTACAT
PSMB4 F	GGCTTTGAATGAAATACAGATG
PSMB4 R	AGAAGAGTCTATCTTTGAACTAGC
genomic DNA F	GTAACCTCACTTTCCTGCTC
genomic DNA R	AGCCTGAAAATTACCCATCC
M13 F	GTAAAACGACGGCCAGT
M13 R	CAGGAAACAGCTATGAC

## Sheet: Primers for library prepration
Name	Sequence	Comment
supT25V	TATAGAATTCGCGGCCGCTCGCGATTTTTTTTTTTTTTTTTTTTTTTTT*V	*:phosphorothioate bond
suppressive primer	TGTATAGAATTCGCGGCCGCTCGCGAT
pTn5MErev	/5Phos/CTGTCTCTTATACACATCT	Tn5 mosaic end
i5ME	TCGTCGGCAGCGTCAGATGTGTATAAGAGACAG	Tn5 mosaic end with the i5 PCR handle
i5	TCGTCGGCAGCGTC
supAGC	T*G*T*A*TAGAATTCGCGGCCGCTCGCGAT*A*G*C	*:phosphorothioate bond
Nextera i5	AATGATACGGCGACCACCGAGATCTACACNNNNNNNNTCGTCGGCAGCGT*C	N:barcodes for library multiplexing; *:phosphorothioate bond
P7supAGC	CAAGCAGAAGACGGCATACGAGATGTATAGAATTCGCGGCCGCTCGCGATA*G*C	*:phosphorothioate bond
common Read-1 seq primer	TCGTCGGCAGCGTCAGATGTGTATAAGAGACAG
Read-2 seq primer (3 Rounds)	TGTATAGAATTCGCGGCCGCTCGCGATAG
Read-2 seq primer (4 Rounds)	ATCCTCCTACTCTCACCAAGACGCAG
Read-3 seq primer (4 Rounds)	ACTGCGTCTTGGTGAGAGTAGGAGGA
common Index-2 seq primer	CTGTCTCTTATACACATCTGACGCTGCCGACGA
P7NextR2supAGC	CAAGCAGAAGACGGCATACGAGATNNNNNNNNGTCTCGTGGGCTCGGAGATGTGTATAAGAGACAGCCGCTCGCGATAGC	To enable NovaSeq X Plus compatibility without custom sequencing primers
BC0T16V	CTCACTAACCATCACTCnnnnccggTTTTTTTTTTTTTTTTV	To test commercial T4 PNK and DNA ligase in Fig. S12G
loopO	TTAGTGAGAACTCCAGTCACtttGTGACTGGAGTT	To test commercial T4 PNK and DNA ligase in Fig. S12G

## Sheet: Splinters for ligation
Name	Sequence
Splinter-1	TTAGTGAGGAAGTGGTAGAGATGGT
Splinter-2	GTAGGGTATTGGTGAGAGTAGGAGGA
Splinter-1.5	GTAGGGTAGAAACTCGACTTTTGGCAGA
Splinter-2.5	ACTGCGTCTTGGTGAGAGTAGGAGGAT

## Sheet: BC0T16V
BC0_ctcg	CTCACTAACCATCACTCNNNNctcgTTTTTTTTTTTTTTTTV
BC0_cttc	CTCACTAACCATCACTCNNNNcttcTTTTTTTTTTTTTTTTV
BC0_aagt	CTCACTAACCATCACTCNNNNaagtTTTTTTTTTTTTTTTTV
BC0_gact	CTCACTAACCATCACTCNNNNgactTTTTTTTTTTTTTTTTV
BC0_aaaa	CTCACTAACCATCACTCNNNNaaaaTTTTTTTTTTTTTTTTV
BC0_gata	CTCACTAACCATCACTCNNNNgataTTTTTTTTTTTTTTTTV
BC0_tcat	CTCACTAACCATCACTCNNNNtcatTTTTTTTTTTTTTTTTV
BC0_acgt	CTCACTAACCATCACTCNNNNacgtTTTTTTTTTTTTTTTTV
BC0_gagg	CTCACTAACCATCACTCNNNNgaggTTTTTTTTTTTTTTTTV
BC0_agtt	CTCACTAACCATCACTCNNNNagttTTTTTTTTTTTTTTTTV
BC0_atac	CTCACTAACCATCACTCNNNNatacTTTTTTTTTTTTTTTTV
BC0_actc	CTCACTAACCATCACTCNNNNactcTTTTTTTTTTTTTTTTV
BC0_tatt	CTCACTAACCATCACTCNNNNtattTTTTTTTTTTTTTTTTV
BC0_aacg	CTCACTAACCATCACTCNNNNaacgTTTTTTTTTTTTTTTTV
BC0_gcat	CTCACTAACCATCACTCNNNNgcatTTTTTTTTTTTTTTTTV
BC0_ggcg	CTCACTAACCATCACTCNNNNggcgTTTTTTTTTTTTTTTTV
BC0_ttcc	CTCACTAACCATCACTCNNNNttccTTTTTTTTTTTTTTTTV
BC0_cacg	CTCACTAACCATCACTCNNNNcacgTTTTTTTTTTTTTTTTV
BC0_tcga	CTCACTAACCATCACTCNNNNtcgaTTTTTTTTTTTTTTTTV
BC0_gttt	CTCACTAACCATCACTCNNNNgtttTTTTTTTTTTTTTTTTV
BC0_gtca	CTCACTAACCATCACTCNNNNgtcaTTTTTTTTTTTTTTTTV
BC0_ctgg	CTCACTAACCATCACTCNNNNctggTTTTTTTTTTTTTTTTV
BC0_gtct	CTCACTAACCATCACTCNNNNgtctTTTTTTTTTTTTTTTTV
BC0_attc	CTCACTAACCATCACTCNNNNattcTTTTTTTTTTTTTTTTV
BC0_atag	CTCACTAACCATCACTCNNNNatagTTTTTTTTTTTTTTTTV
BC0_ttaa	CTCACTAACCATCACTCNNNNttaaTTTTTTTTTTTTTTTTV
BC0_tttg	CTCACTAACCATCACTCNNNNtttgTTTTTTTTTTTTTTTTV
BC0_gcga	CTCACTAACCATCACTCNNNNgcgaTTTTTTTTTTTTTTTTV
BC0_ccaa	CTCACTAACCATCACTCNNNNccaaTTTTTTTTTTTTTTTTV
BC0_gtta	CTCACTAACCATCACTCNNNNgttaTTTTTTTTTTTTTTTTV
BC0_ggtt	CTCACTAACCATCACTCNNNNggttTTTTTTTTTTTTTTTTV
BC0_tagc	CTCACTAACCATCACTCNNNNtagcTTTTTTTTTTTTTTTTV
BC0_gtgt	CTCACTAACCATCACTCNNNNgtgtTTTTTTTTTTTTTTTTV
BC0_gtgg	CTCACTAACCATCACTCNNNNgtggTTTTTTTTTTTTTTTTV
BC0_ggtc	CTCACTAACCATCACTCNNNNggtcTTTTTTTTTTTTTTTTV
BC0_tgct	CTCACTAACCATCACTCNNNNtgctTTTTTTTTTTTTTTTTV
BC0_tagt	CTCACTAACCATCACTCNNNNtagtTTTTTTTTTTTTTTTTV
BC0_ttgt	CTCACTAACCATCACTCNNNNttgtTTTTTTTTTTTTTTTTV
BC0_gggt	CTCACTAACCATCACTCNNNNgggtTTTTTTTTTTTTTTTTV
BC0_gtcc	CTCACTAACCATCACTCNNNNgtccTTTTTTTTTTTTTTTTV
BC0_atat	CTCACTAACCATCACTCNNNNatatTTTTTTTTTTTTTTTTV
BC0_aagc	CTCACTAACCATCACTCNNNNaagcTTTTTTTTTTTTTTTTV
BC0_cctt	CTCACTAACCATCACTCNNNNccttTTTTTTTTTTTTTTTTV
BC0_caca	CTCACTAACCATCACTCNNNNcacaTTTTTTTTTTTTTTTTV
BC0_gggg	CTCACTAACCATCACTCNNNNggggTTTTTTTTTTTTTTTTV
BC0_cgag	CTCACTAACCATCACTCNNNNcgagTTTTTTTTTTTTTTTTV
BC0_cttt	CTCACTAACCATCACTCNNNNctttTTTTTTTTTTTTTTTTV
BC0_gatg	CTCACTAACCATCACTCNNNNgatgTTTTTTTTTTTTTTTTV
BC0_gtac	CTCACTAACCATCACTCNNNNgtacTTTTTTTTTTTTTTTTV
BC0_ccat	CTCACTAACCATCACTCNNNNccatTTTTTTTTTTTTTTTTV
BC0_cgac	CTCACTAACCATCACTCNNNNcgacTTTTTTTTTTTTTTTTV
BC0_cggg	CTCACTAACCATCACTCNNNNcgggTTTTTTTTTTTTTTTTV
BC0_cgct	CTCACTAACCATCACTCNNNNcgctTTTTTTTTTTTTTTTTV
BC0_atcc	CTCACTAACCATCACTCNNNNatccTTTTTTTTTTTTTTTTV
BC0_tcac	CTCACTAACCATCACTCNNNNtcacTTTTTTTTTTTTTTTTV
BC0_ggct	CTCACTAACCATCACTCNNNNggctTTTTTTTTTTTTTTTTV
BC0_catg	CTCACTAACCATCACTCNNNNcatgTTTTTTTTTTTTTTTTV
BC0_tact	CTCACTAACCATCACTCNNNNtactTTTTTTTTTTTTTTTTV
BC0_tgag	CTCACTAACCATCACTCNNNNtgagTTTTTTTTTTTTTTTTV
BC0_tttt	CTCACTAACCATCACTCNNNNttttTTTTTTTTTTTTTTTTV
BC0_agct	CTCACTAACCATCACTCNNNNagctTTTTTTTTTTTTTTTTV
BC0_atcg	CTCACTAACCATCACTCNNNNatcgTTTTTTTTTTTTTTTTV
BC0_taaa	CTCACTAACCATCACTCNNNNtaaaTTTTTTTTTTTTTTTTV
BC0_acca	CTCACTAACCATCACTCNNNNaccaTTTTTTTTTTTTTTTTV
BC0_agca	CTCACTAACCATCACTCNNNNagcaTTTTTTTTTTTTTTTTV
BC0_cggc	CTCACTAACCATCACTCNNNNcggcTTTTTTTTTTTTTTTTV
BC0_ttca	CTCACTAACCATCACTCNNNNttcaTTTTTTTTTTTTTTTTV
BC0_tata	CTCACTAACCATCACTCNNNNtataTTTTTTTTTTTTTTTTV
BC0_tacg	CTCACTAACCATCACTCNNNNtacgTTTTTTTTTTTTTTTTV
BC0_caaa	CTCACTAACCATCACTCNNNNcaaaTTTTTTTTTTTTTTTTV
BC0_accc	CTCACTAACCATCACTCNNNNacccTTTTTTTTTTTTTTTTV
BC0_acac	CTCACTAACCATCACTCNNNNacacTTTTTTTTTTTTTTTTV
BC0_aggc	CTCACTAACCATCACTCNNNNaggcTTTTTTTTTTTTTTTTV
BC0_tgca	CTCACTAACCATCACTCNNNNtgcaTTTTTTTTTTTTTTTTV
BC0_gtag	CTCACTAACCATCACTCNNNNgtagTTTTTTTTTTTTTTTTV
BC0_ctag	CTCACTAACCATCACTCNNNNctagTTTTTTTTTTTTTTTTV
BC0_actg	CTCACTAACCATCACTCNNNNactgTTTTTTTTTTTTTTTTV
BC0_aaga	CTCACTAACCATCACTCNNNNaagaTTTTTTTTTTTTTTTTV
BC0_ttcg	CTCACTAACCATCACTCNNNNttcgTTTTTTTTTTTTTTTTV
BC0_gttc	CTCACTAACCATCACTCNNNNgttcTTTTTTTTTTTTTTTTV
BC0_ctcc	CTCACTAACCATCACTCNNNNctccTTTTTTTTTTTTTTTTV
BC0_aatg	CTCACTAACCATCACTCNNNNaatgTTTTTTTTTTTTTTTTV
BC0_cgtt	CTCACTAACCATCACTCNNNNcgttTTTTTTTTTTTTTTTTV
BC0_caga	CTCACTAACCATCACTCNNNNcagaTTTTTTTTTTTTTTTTV
BC0_agcc	CTCACTAACCATCACTCNNNNagccTTTTTTTTTTTTTTTTV
BC0_gaga	CTCACTAACCATCACTCNNNNgagaTTTTTTTTTTTTTTTTV
BC0_tcta	CTCACTAACCATCACTCNNNNtctaTTTTTTTTTTTTTTTTV
BC0_gcac	CTCACTAACCATCACTCNNNNgcacTTTTTTTTTTTTTTTTV
BC0_agta	CTCACTAACCATCACTCNNNNagtaTTTTTTTTTTTTTTTTV
BC0_tacc	CTCACTAACCATCACTCNNNNtaccTTTTTTTTTTTTTTTTV
BC0_ccta	CTCACTAACCATCACTCNNNNcctaTTTTTTTTTTTTTTTTV
BC0_gcgc	CTCACTAACCATCACTCNNNNgcgcTTTTTTTTTTTTTTTTV
BC0_gaac	CTCACTAACCATCACTCNNNNgaacTTTTTTTTTTTTTTTTV
BC0_ataa	CTCACTAACCATCACTCNNNNataaTTTTTTTTTTTTTTTTV
BC0_ttga	CTCACTAACCATCACTCNNNNttgaTTTTTTTTTTTTTTTTV
BC0_ctta	CTCACTAACCATCACTCNNNNcttaTTTTTTTTTTTTTTTTV

## Sheet: BC0N9
BC0_ctcg	CTCACTAACCATCACTCNNNNctcgNNNNNNNNN
BC0_cttc	CTCACTAACCATCACTCNNNNcttcNNNNNNNNN
BC0_aagt	CTCACTAACCATCACTCNNNNaagtNNNNNNNNN
BC0_gact	CTCACTAACCATCACTCNNNNgactNNNNNNNNN
BC0_aaaa	CTCACTAACCATCACTCNNNNaaaaNNNNNNNNN
BC0_gata	CTCACTAACCATCACTCNNNNgataNNNNNNNNN
BC0_tcat	CTCACTAACCATCACTCNNNNtcatNNNNNNNNN
BC0_acgt	CTCACTAACCATCACTCNNNNacgtNNNNNNNNN
BC0_gagg	CTCACTAACCATCACTCNNNNgaggNNNNNNNNN
BC0_agtt	CTCACTAACCATCACTCNNNNagttNNNNNNNNN
BC0_atac	CTCACTAACCATCACTCNNNNatacNNNNNNNNN
BC0_actc	CTCACTAACCATCACTCNNNNactcNNNNNNNNN
BC0_tatt	CTCACTAACCATCACTCNNNNtattNNNNNNNNN
BC0_aacg	CTCACTAACCATCACTCNNNNaacgNNNNNNNNN
BC0_gcat	CTCACTAACCATCACTCNNNNgcatNNNNNNNNN
BC0_ggcg	CTCACTAACCATCACTCNNNNggcgNNNNNNNNN
BC0_ttcc	CTCACTAACCATCACTCNNNNttccNNNNNNNNN
BC0_cacg	CTCACTAACCATCACTCNNNNcacgNNNNNNNNN
BC0_tcga	CTCACTAACCATCACTCNNNNtcgaNNNNNNNNN
BC0_gttt	CTCACTAACCATCACTCNNNNgtttNNNNNNNNN
BC0_gtca	CTCACTAACCATCACTCNNNNgtcaNNNNNNNNN
BC0_ctgg	CTCACTAACCATCACTCNNNNctggNNNNNNNNN
BC0_gtct	CTCACTAACCATCACTCNNNNgtctNNNNNNNNN
BC0_attc	CTCACTAACCATCACTCNNNNattcNNNNNNNNN
BC0_atag	CTCACTAACCATCACTCNNNNatagNNNNNNNNN
BC0_ttaa	CTCACTAACCATCACTCNNNNttaaNNNNNNNNN
BC0_tttg	CTCACTAACCATCACTCNNNNtttgNNNNNNNNN
BC0_gcga	CTCACTAACCATCACTCNNNNgcgaNNNNNNNNN
BC0_ccaa	CTCACTAACCATCACTCNNNNccaaNNNNNNNNN
BC0_gtta	CTCACTAACCATCACTCNNNNgttaNNNNNNNNN
BC0_ggtt	CTCACTAACCATCACTCNNNNggttNNNNNNNNN
BC0_tagc	CTCACTAACCATCACTCNNNNtagcNNNNNNNNN
BC0_gtgt	CTCACTAACCATCACTCNNNNgtgtNNNNNNNNN
BC0_gtgg	CTCACTAACCATCACTCNNNNgtggNNNNNNNNN
BC0_ggtc	CTCACTAACCATCACTCNNNNggtcNNNNNNNNN
BC0_tgct	CTCACTAACCATCACTCNNNNtgctNNNNNNNNN
BC0_tagt	CTCACTAACCATCACTCNNNNtagtNNNNNNNNN
BC0_ttgt	CTCACTAACCATCACTCNNNNttgtNNNNNNNNN
BC0_gggt	CTCACTAACCATCACTCNNNNgggtNNNNNNNNN
BC0_gtcc	CTCACTAACCATCACTCNNNNgtccNNNNNNNNN
BC0_atat	CTCACTAACCATCACTCNNNNatatNNNNNNNNN
BC0_aagc	CTCACTAACCATCACTCNNNNaagcNNNNNNNNN
BC0_cctt	CTCACTAACCATCACTCNNNNccttNNNNNNNNN
BC0_caca	CTCACTAACCATCACTCNNNNcacaNNNNNNNNN
BC0_gggg	CTCACTAACCATCACTCNNNNggggNNNNNNNNN
BC0_cgag	CTCACTAACCATCACTCNNNNcgagNNNNNNNNN
BC0_cttt	CTCACTAACCATCACTCNNNNctttNNNNNNNNN
BC0_gatg	CTCACTAACCATCACTCNNNNgatgNNNNNNNNN
BC0_gtac	CTCACTAACCATCACTCNNNNgtacNNNNNNNNN
BC0_ccat	CTCACTAACCATCACTCNNNNccatNNNNNNNNN
BC0_cgac	CTCACTAACCATCACTCNNNNcgacNNNNNNNNN
BC0_cggg	CTCACTAACCATCACTCNNNNcgggNNNNNNNNN
BC0_cgct	CTCACTAACCATCACTCNNNNcgctNNNNNNNNN
BC0_atcc	CTCACTAACCATCACTCNNNNatccNNNNNNNNN
BC0_tcac	CTCACTAACCATCACTCNNNNtcacNNNNNNNNN
BC0_ggct	CTCACTAACCATCACTCNNNNggctNNNNNNNNN
BC0_catg	CTCACTAACCATCACTCNNNNcatgNNNNNNNNN
BC0_tact	CTCACTAACCATCACTCNNNNtactNNNNNNNNN
BC0_tgag	CTCACTAACCATCACTCNNNNtgagNNNNNNNNN
BC0_tttt	CTCACTAACCATCACTCNNNNttttNNNNNNNNN
BC0_agct	CTCACTAACCATCACTCNNNNagctNNNNNNNNN
BC0_atcg	CTCACTAACCATCACTCNNNNatcgNNNNNNNNN
BC0_taaa	CTCACTAACCATCACTCNNNNtaaaNNNNNNNNN
BC0_acca	CTCACTAACCATCACTCNNNNaccaNNNNNNNNN
BC0_agca	CTCACTAACCATCACTCNNNNagcaNNNNNNNNN
BC0_cggc	CTCACTAACCATCACTCNNNNcggcNNNNNNNNN
BC0_ttca	CTCACTAACCATCACTCNNNNttcaNNNNNNNNN
BC0_tata	CTCACTAACCATCACTCNNNNtataNNNNNNNNN
BC0_tacg	CTCACTAACCATCACTCNNNNtacgNNNNNNNNN
BC0_caaa	CTCACTAACCATCACTCNNNNcaaaNNNNNNNNN
BC0_accc	CTCACTAACCATCACTCNNNNacccNNNNNNNNN
BC0_acac	CTCACTAACCATCACTCNNNNacacNNNNNNNNN
BC0_aggc	CTCACTAACCATCACTCNNNNaggcNNNNNNNNN
BC0_tgca	CTCACTAACCATCACTCNNNNtgcaNNNNNNNNN
BC0_gtag	CTCACTAACCATCACTCNNNNgtagNNNNNNNNN
BC0_ctag	CTCACTAACCATCACTCNNNNctagNNNNNNNNN
BC0_actg	CTCACTAACCATCACTCNNNNactgNNNNNNNNN
BC0_aaga	CTCACTAACCATCACTCNNNNaagaNNNNNNNNN
BC0_ttcg	CTCACTAACCATCACTCNNNNttcgNNNNNNNNN
BC0_gttc	CTCACTAACCATCACTCNNNNgttcNNNNNNNNN
BC0_ctcc	CTCACTAACCATCACTCNNNNctccNNNNNNNNN
BC0_aatg	CTCACTAACCATCACTCNNNNaatgNNNNNNNNN
BC0_cgtt	CTCACTAACCATCACTCNNNNcgttNNNNNNNNN
BC0_caga	CTCACTAACCATCACTCNNNNcagaNNNNNNNNN
BC0_agcc	CTCACTAACCATCACTCNNNNagccNNNNNNNNN
BC0_gaga	CTCACTAACCATCACTCNNNNgagaNNNNNNNNN
BC0_tcta	CTCACTAACCATCACTCNNNNtctaNNNNNNNNN
BC0_gcac	CTCACTAACCATCACTCNNNNgcacNNNNNNNNN
BC0_agta	CTCACTAACCATCACTCNNNNagtaNNNNNNNNN
BC0_tacc	CTCACTAACCATCACTCNNNNtaccNNNNNNNNN
BC0_ccta	CTCACTAACCATCACTCNNNNcctaNNNNNNNNN
BC0_gcgc	CTCACTAACCATCACTCNNNNgcgcNNNNNNNNN
BC0_gaac	CTCACTAACCATCACTCNNNNgaacNNNNNNNNN
BC0_ataa	CTCACTAACCATCACTCNNNNataaNNNNNNNNN
BC0_ttga	CTCACTAACCATCACTCNNNNttgaNNNNNNNNN
BC0_ctta	CTCACTAACCATCACTCNNNNcttaNNNNNNNNN

## Sheet: BC1.5
BC1.5_aaca	GACGCAGTaacaTCTGCCAAAAGTCGAGTTTC
BC1.5_aacg	GACGCAGTaacgTCTGCCAAAAGTCGAGTTTC
BC1.5_aatg	GACGCAGTaatgTCTGCCAAAAGTCGAGTTTC
BC1.5_acaa	GACGCAGTacaaTCTGCCAAAAGTCGAGTTTC
BC1.5_acat	GACGCAGTacatTCTGCCAAAAGTCGAGTTTC
BC1.5_acga	GACGCAGTacgaTCTGCCAAAAGTCGAGTTTC
BC1.5_acgc	GACGCAGTacgcTCTGCCAAAAGTCGAGTTTC
BC1.5_acta	GACGCAGTactaTCTGCCAAAAGTCGAGTTTC
BC1.5_actc	GACGCAGTactcTCTGCCAAAAGTCGAGTTTC
BC1.5_actt	GACGCAGTacttTCTGCCAAAAGTCGAGTTTC
BC1.5_agag	GACGCAGTagagTCTGCCAAAAGTCGAGTTTC
BC1.5_agat	GACGCAGTagatTCTGCCAAAAGTCGAGTTTC
BC1.5_agcc	GACGCAGTagccTCTGCCAAAAGTCGAGTTTC
BC1.5_aggc	GACGCAGTaggcTCTGCCAAAAGTCGAGTTTC
BC1.5_aggt	GACGCAGTaggtTCTGCCAAAAGTCGAGTTTC
BC1.5_agta	GACGCAGTagtaTCTGCCAAAAGTCGAGTTTC
BC1.5_agtc	GACGCAGTagtcTCTGCCAAAAGTCGAGTTTC
BC1.5_agtg	GACGCAGTagtgTCTGCCAAAAGTCGAGTTTC
BC1.5_ataa	GACGCAGTataaTCTGCCAAAAGTCGAGTTTC
BC1.5_atat	GACGCAGTatatTCTGCCAAAAGTCGAGTTTC
BC1.5_atcg	GACGCAGTatcgTCTGCCAAAAGTCGAGTTTC
BC1.5_atga	GACGCAGTatgaTCTGCCAAAAGTCGAGTTTC
BC1.5_atgg	GACGCAGTatggTCTGCCAAAAGTCGAGTTTC
BC1.5_atta	GACGCAGTattaTCTGCCAAAAGTCGAGTTTC
BC1.5_attg	GACGCAGTattgTCTGCCAAAAGTCGAGTTTC
BC1.5_attt	GACGCAGTatttTCTGCCAAAAGTCGAGTTTC
BC1.5_caaa	GACGCAGTcaaaTCTGCCAAAAGTCGAGTTTC
BC1.5_caac	GACGCAGTcaacTCTGCCAAAAGTCGAGTTTC
BC1.5_caat	GACGCAGTcaatTCTGCCAAAAGTCGAGTTTC
BC1.5_caga	GACGCAGTcagaTCTGCCAAAAGTCGAGTTTC
BC1.5_cagt	GACGCAGTcagtTCTGCCAAAAGTCGAGTTTC
BC1.5_ccaa	GACGCAGTccaaTCTGCCAAAAGTCGAGTTTC
BC1.5_ccac	GACGCAGTccacTCTGCCAAAAGTCGAGTTTC
BC1.5_ccag	GACGCAGTccagTCTGCCAAAAGTCGAGTTTC
BC1.5_ccca	GACGCAGTcccaTCTGCCAAAAGTCGAGTTTC
BC1.5_ccga	GACGCAGTccgaTCTGCCAAAAGTCGAGTTTC
BC1.5_ccgc	GACGCAGTccgcTCTGCCAAAAGTCGAGTTTC
BC1.5_ccgg	GACGCAGTccggTCTGCCAAAAGTCGAGTTTC
BC1.5_ccgt	GACGCAGTccgtTCTGCCAAAAGTCGAGTTTC
BC1.5_ccta	GACGCAGTcctaTCTGCCAAAAGTCGAGTTTC
BC1.5_cctg	GACGCAGTcctgTCTGCCAAAAGTCGAGTTTC
BC1.5_cctt	GACGCAGTccttTCTGCCAAAAGTCGAGTTTC
BC1.5_cgag	GACGCAGTcgagTCTGCCAAAAGTCGAGTTTC
BC1.5_cgca	GACGCAGTcgcaTCTGCCAAAAGTCGAGTTTC
BC1.5_cgct	GACGCAGTcgctTCTGCCAAAAGTCGAGTTTC
BC1.5_cggc	GACGCAGTcggcTCTGCCAAAAGTCGAGTTTC
BC1.5_cgta	GACGCAGTcgtaTCTGCCAAAAGTCGAGTTTC
BC1.5_cgtc	GACGCAGTcgtcTCTGCCAAAAGTCGAGTTTC
BC1.5_cgtt	GACGCAGTcgttTCTGCCAAAAGTCGAGTTTC
BC1.5_ctac	GACGCAGTctacTCTGCCAAAAGTCGAGTTTC
BC1.5_ctcc	GACGCAGTctccTCTGCCAAAAGTCGAGTTTC
BC1.5_ctcg	GACGCAGTctcgTCTGCCAAAAGTCGAGTTTC
BC1.5_ctgt	GACGCAGTctgtTCTGCCAAAAGTCGAGTTTC
BC1.5_gaaa	GACGCAGTgaaaTCTGCCAAAAGTCGAGTTTC
BC1.5_gaac	GACGCAGTgaacTCTGCCAAAAGTCGAGTTTC
BC1.5_gaag	GACGCAGTgaagTCTGCCAAAAGTCGAGTTTC
BC1.5_gacc	GACGCAGTgaccTCTGCCAAAAGTCGAGTTTC
BC1.5_gacg	GACGCAGTgacgTCTGCCAAAAGTCGAGTTTC
BC1.5_gaga	GACGCAGTgagaTCTGCCAAAAGTCGAGTTTC
BC1.5_gatc	GACGCAGTgatcTCTGCCAAAAGTCGAGTTTC
BC1.5_gcaa	GACGCAGTgcaaTCTGCCAAAAGTCGAGTTTC
BC1.5_gcca	GACGCAGTgccaTCTGCCAAAAGTCGAGTTTC
BC1.5_gcgg	GACGCAGTgcggTCTGCCAAAAGTCGAGTTTC
BC1.5_gctt	GACGCAGTgcttTCTGCCAAAAGTCGAGTTTC
BC1.5_ggag	GACGCAGTggagTCTGCCAAAAGTCGAGTTTC
BC1.5_ggga	GACGCAGTgggaTCTGCCAAAAGTCGAGTTTC
BC1.5_ggta	GACGCAGTggtaTCTGCCAAAAGTCGAGTTTC
BC1.5_ggtc	GACGCAGTggtcTCTGCCAAAAGTCGAGTTTC
BC1.5_ggtt	GACGCAGTggttTCTGCCAAAAGTCGAGTTTC
BC1.5_gtaa	GACGCAGTgtaaTCTGCCAAAAGTCGAGTTTC
BC1.5_gtag	GACGCAGTgtagTCTGCCAAAAGTCGAGTTTC
BC1.5_gtcg	GACGCAGTgtcgTCTGCCAAAAGTCGAGTTTC
BC1.5_gtgc	GACGCAGTgtgcTCTGCCAAAAGTCGAGTTTC
BC1.5_gtta	GACGCAGTgttaTCTGCCAAAAGTCGAGTTTC
BC1.5_taat	GACGCAGTtaatTCTGCCAAAAGTCGAGTTTC
BC1.5_taca	GACGCAGTtacaTCTGCCAAAAGTCGAGTTTC
BC1.5_tatt	GACGCAGTtattTCTGCCAAAAGTCGAGTTTC
BC1.5_tcat	GACGCAGTtcatTCTGCCAAAAGTCGAGTTTC
BC1.5_tcca	GACGCAGTtccaTCTGCCAAAAGTCGAGTTTC
BC1.5_tccc	GACGCAGTtcccTCTGCCAAAAGTCGAGTTTC
BC1.5_tccg	GACGCAGTtccgTCTGCCAAAAGTCGAGTTTC
BC1.5_tcct	GACGCAGTtcctTCTGCCAAAAGTCGAGTTTC
BC1.5_tcgg	GACGCAGTtcggTCTGCCAAAAGTCGAGTTTC
BC1.5_tctg	GACGCAGTtctgTCTGCCAAAAGTCGAGTTTC
BC1.5_tctt	GACGCAGTtcttTCTGCCAAAAGTCGAGTTTC
BC1.5_tgct	GACGCAGTtgctTCTGCCAAAAGTCGAGTTTC
BC1.5_tgga	GACGCAGTtggaTCTGCCAAAAGTCGAGTTTC
BC1.5_tggc	GACGCAGTtggcTCTGCCAAAAGTCGAGTTTC
BC1.5_tgtt	GACGCAGTtgttTCTGCCAAAAGTCGAGTTTC
BC1.5_ttaa	GACGCAGTttaaTCTGCCAAAAGTCGAGTTTC
BC1.5_ttag	GACGCAGTttagTCTGCCAAAAGTCGAGTTTC
BC1.5_ttca	GACGCAGTttcaTCTGCCAAAAGTCGAGTTTC
BC1.5_ttcc	GACGCAGTttccTCTGCCAAAAGTCGAGTTTC
BC1.5_ttcg	GACGCAGTttcgTCTGCCAAAAGTCGAGTTTC
BC1.5_ttgt	GACGCAGTttgtTCTGCCAAAAGTCGAGTTTC
BC1.5_tttt	GACGCAGTttttTCTGCCAAAAGTCGAGTTTC

## Sheet: BC1
BC1_cgag	TACCCTACTACTCTCACNNNNcgagCACCATCTCTACCACTTC
BC1_gaag	TACCCTACTACTCTCACNNNNgaagCACCATCTCTACCACTTC
BC1_actt	TACCCTACTACTCTCACNNNNacttCACCATCTCTACCACTTC
BC1_agtc	TACCCTACTACTCTCACNNNNagtcCACCATCTCTACCACTTC
BC1_tttt	TACCCTACTACTCTCACNNNNttttCACCATCTCTACCACTTC
BC1_tatc	TACCCTACTACTCTCACNNNNtatcCACCATCTCTACCACTTC
BC1_atga	TACCCTACTACTCTCACNNNNatgaCACCATCTCTACCACTTC
BC1_acgt	TACCCTACTACTCTCACNNNNacgtCACCATCTCTACCACTTC
BC1_cctc	TACCCTACTACTCTCACNNNNcctcCACCATCTCTACCACTTC
BC1_aact	TACCCTACTACTCTCACNNNNaactCACCATCTCTACCACTTC
BC1_gtat	TACCCTACTACTCTCACNNNNgtatCACCATCTCTACCACTTC
BC1_gagt	TACCCTACTACTCTCACNNNNgagtCACCATCTCTACCACTTC
BC1_aata	TACCCTACTACTCTCACNNNNaataCACCATCTCTACCACTTC
BC1_cgtt	TACCCTACTACTCTCACNNNNcgttCACCATCTCTACCACTTC
BC1_atgc	TACCCTACTACTCTCACNNNNatgcCACCATCTCTACCACTTC
BC1_cgcc	TACCCTACTACTCTCACNNNNcgccCACCATCTCTACCACTTC
BC1_ggaa	TACCCTACTACTCTCACNNNNggaaCACCATCTCTACCACTTC
BC1_cgtg	TACCCTACTACTCTCACNNNNcgtgCACCATCTCTACCACTTC
BC1_tcga	TACCCTACTACTCTCACNNNNtcgaCACCATCTCTACCACTTC
BC1_aaac	TACCCTACTACTCTCACNNNNaaacCACCATCTCTACCACTTC
BC1_tgac	TACCCTACTACTCTCACNNNNtgacCACCATCTCTACCACTTC
BC1_ccag	TACCCTACTACTCTCACNNNNccagCACCATCTCTACCACTTC
BC1_agac	TACCCTACTACTCTCACNNNNagacCACCATCTCTACCACTTC
BC1_gaat	TACCCTACTACTCTCACNNNNgaatCACCATCTCTACCACTTC
BC1_ctat	TACCCTACTACTCTCACNNNNctatCACCATCTCTACCACTTC
BC1_ttaa	TACCCTACTACTCTCACNNNNttaaCACCATCTCTACCACTTC
BC1_caaa	TACCCTACTACTCTCACNNNNcaaaCACCATCTCTACCACTTC
BC1_tcgc	TACCCTACTACTCTCACNNNNtcgcCACCATCTCTACCACTTC
BC1_ttgg	TACCCTACTACTCTCACNNNNttggCACCATCTCTACCACTTC
BC1_taac	TACCCTACTACTCTCACNNNNtaacCACCATCTCTACCACTTC
BC1_aacc	TACCCTACTACTCTCACNNNNaaccCACCATCTCTACCACTTC
BC1_gcta	TACCCTACTACTCTCACNNNNgctaCACCATCTCTACCACTTC
BC1_acac	TACCCTACTACTCTCACNNNNacacCACCATCTCTACCACTTC
BC1_ccac	TACCCTACTACTCTCACNNNNccacCACCATCTCTACCACTTC
BC1_gacc	TACCCTACTACTCTCACNNNNgaccCACCATCTCTACCACTTC
BC1_agca	TACCCTACTACTCTCACNNNNagcaCACCATCTCTACCACTTC
BC1_acta	TACCCTACTACTCTCACNNNNactaCACCATCTCTACCACTTC
BC1_acaa	TACCCTACTACTCTCACNNNNacaaCACCATCTCTACCACTTC
BC1_accc	TACCCTACTACTCTCACNNNNacccCACCATCTCTACCACTTC
BC1_ggac	TACCCTACTACTCTCACNNNNggacCACCATCTCTACCACTTC
BC1_atat	TACCCTACTACTCTCACNNNNatatCACCATCTCTACCACTTC
BC1_gctt	TACCCTACTACTCTCACNNNNgcttCACCATCTCTACCACTTC
BC1_aagg	TACCCTACTACTCTCACNNNNaaggCACCATCTCTACCACTTC
BC1_tgtg	TACCCTACTACTCTCACNNNNtgtgCACCATCTCTACCACTTC
BC1_cccc	TACCCTACTACTCTCACNNNNccccCACCATCTCTACCACTTC
BC1_ctcg	TACCCTACTACTCTCACNNNNctcgCACCATCTCTACCACTTC
BC1_aaag	TACCCTACTACTCTCACNNNNaaagCACCATCTCTACCACTTC
BC1_catc	TACCCTACTACTCTCACNNNNcatcCACCATCTCTACCACTTC
BC1_gtac	TACCCTACTACTCTCACNNNNgtacCACCATCTCTACCACTTC
BC1_atgg	TACCCTACTACTCTCACNNNNatggCACCATCTCTACCACTTC
BC1_gtcg	TACCCTACTACTCTCACNNNNgtcgCACCATCTCTACCACTTC
BC1_cccg	TACCCTACTACTCTCACNNNNcccgCACCATCTCTACCACTTC
BC1_agcg	TACCCTACTACTCTCACNNNNagcgCACCATCTCTACCACTTC
BC1_ggat	TACCCTACTACTCTCACNNNNggatCACCATCTCTACCACTTC
BC1_gtga	TACCCTACTACTCTCACNNNNgtgaCACCATCTCTACCACTTC
BC1_agcc	TACCCTACTACTCTCACNNNNagccCACCATCTCTACCACTTC
BC1_catg	TACCCTACTACTCTCACNNNNcatgCACCATCTCTACCACTTC
BC1_agta	TACCCTACTACTCTCACNNNNagtaCACCATCTCTACCACTTC
BC1_ctca	TACCCTACTACTCTCACNNNNctcaCACCATCTCTACCACTTC
BC1_aaaa	TACCCTACTACTCTCACNNNNaaaaCACCATCTCTACCACTTC
BC1_agct	TACCCTACTACTCTCACNNNNagctCACCATCTCTACCACTTC
BC1_cgat	TACCCTACTACTCTCACNNNNcgatCACCATCTCTACCACTTC
BC1_ttta	TACCCTACTACTCTCACNNNNtttaCACCATCTCTACCACTTC
BC1_tggt	TACCCTACTACTCTCACNNNNtggtCACCATCTCTACCACTTC
BC1_tgct	TACCCTACTACTCTCACNNNNtgctCACCATCTCTACCACTTC
BC1_gccg	TACCCTACTACTCTCACNNNNgccgCACCATCTCTACCACTTC
BC1_tgaa	TACCCTACTACTCTCACNNNNtgaaCACCATCTCTACCACTTC
BC1_tata	TACCCTACTACTCTCACNNNNtataCACCATCTCTACCACTTC
BC1_cgta	TACCCTACTACTCTCACNNNNcgtaCACCATCTCTACCACTTC
BC1_tttg	TACCCTACTACTCTCACNNNNtttgCACCATCTCTACCACTTC
BC1_gggt	TACCCTACTACTCTCACNNNNgggtCACCATCTCTACCACTTC
BC1_gtgt	TACCCTACTACTCTCACNNNNgtgtCACCATCTCTACCACTTC
BC1_gcct	TACCCTACTACTCTCACNNNNgcctCACCATCTCTACCACTTC
BC1_tgca	TACCCTACTACTCTCACNNNNtgcaCACCATCTCTACCACTTC
BC1_ctac	TACCCTACTACTCTCACNNNNctacCACCATCTCTACCACTTC
BC1_ctag	TACCCTACTACTCTCACNNNNctagCACCATCTCTACCACTTC
BC1_cagt	TACCCTACTACTCTCACNNNNcagtCACCATCTCTACCACTTC
BC1_tctt	TACCCTACTACTCTCACNNNNtcttCACCATCTCTACCACTTC
BC1_cgaa	TACCCTACTACTCTCACNNNNcgaaCACCATCTCTACCACTTC
BC1_gaac	TACCCTACTACTCTCACNNNNgaacCACCATCTCTACCACTTC
BC1_ggag	TACCCTACTACTCTCACNNNNggagCACCATCTCTACCACTTC
BC1_catt	TACCCTACTACTCTCACNNNNcattCACCATCTCTACCACTTC
BC1_aacg	TACCCTACTACTCTCACNNNNaacgCACCATCTCTACCACTTC
BC1_tctg	TACCCTACTACTCTCACNNNNtctgCACCATCTCTACCACTTC
BC1_ggct	TACCCTACTACTCTCACNNNNggctCACCATCTCTACCACTTC
BC1_tctc	TACCCTACTACTCTCACNNNNtctcCACCATCTCTACCACTTC
BC1_taga	TACCCTACTACTCTCACNNNNtagaCACCATCTCTACCACTTC
BC1_gtgc	TACCCTACTACTCTCACNNNNgtgcCACCATCTCTACCACTTC
BC1_tact	TACCCTACTACTCTCACNNNNtactCACCATCTCTACCACTTC
BC1_ggta	TACCCTACTACTCTCACNNNNggtaCACCATCTCTACCACTTC
BC1_tagg	TACCCTACTACTCTCACNNNNtaggCACCATCTCTACCACTTC
BC1_gcgc	TACCCTACTACTCTCACNNNNgcgcCACCATCTCTACCACTTC
BC1_gttc	TACCCTACTACTCTCACNNNNgttcCACCATCTCTACCACTTC
BC1_ttat	TACCCTACTACTCTCACNNNNttatCACCATCTCTACCACTTC
BC1_tcaa	TACCCTACTACTCTCACNNNNtcaaCACCATCTCTACCACTTC
BC1_taag	TACCCTACTACTCTCACNNNNtaagCACCATCTCTACCACTTC

## Sheet: BC2
BC2_aaaa	TATAGAATTCGCGGCCGCTCGCGATagcaaaannnnATCCTCCTACTCTCACCAA
BC2_aacc	TATAGAATTCGCGGCCGCTCGCGATagcaaccnnnnATCCTCCTACTCTCACCAA
BC2_aacg	TATAGAATTCGCGGCCGCTCGCGATagcaacgnnnnATCCTCCTACTCTCACCAA
BC2_aact	TATAGAATTCGCGGCCGCTCGCGATagcaactnnnnATCCTCCTACTCTCACCAA
BC2_aaga	TATAGAATTCGCGGCCGCTCGCGATagcaagannnnATCCTCCTACTCTCACCAA
BC2_aagg	TATAGAATTCGCGGCCGCTCGCGATagcaaggnnnnATCCTCCTACTCTCACCAA
BC2_aatc	TATAGAATTCGCGGCCGCTCGCGATagcaatcnnnnATCCTCCTACTCTCACCAA
BC2_acaa	TATAGAATTCGCGGCCGCTCGCGATagcacaannnnATCCTCCTACTCTCACCAA
BC2_acac	TATAGAATTCGCGGCCGCTCGCGATagcacacnnnnATCCTCCTACTCTCACCAA
BC2_acag	TATAGAATTCGCGGCCGCTCGCGATagcacagnnnnATCCTCCTACTCTCACCAA
BC2_accc	TATAGAATTCGCGGCCGCTCGCGATagcacccnnnnATCCTCCTACTCTCACCAA
BC2_acct	TATAGAATTCGCGGCCGCTCGCGATagcacctnnnnATCCTCCTACTCTCACCAA
BC2_acgc	TATAGAATTCGCGGCCGCTCGCGATagcacgcnnnnATCCTCCTACTCTCACCAA
BC2_acgt	TATAGAATTCGCGGCCGCTCGCGATagcacgtnnnnATCCTCCTACTCTCACCAA
BC2_acta	TATAGAATTCGCGGCCGCTCGCGATagcactannnnATCCTCCTACTCTCACCAA
BC2_agaa	TATAGAATTCGCGGCCGCTCGCGATagcagaannnnATCCTCCTACTCTCACCAA
BC2_agac	TATAGAATTCGCGGCCGCTCGCGATagcagacnnnnATCCTCCTACTCTCACCAA
BC2_agcc	TATAGAATTCGCGGCCGCTCGCGATagcagccnnnnATCCTCCTACTCTCACCAA
BC2_agcg	TATAGAATTCGCGGCCGCTCGCGATagcagcgnnnnATCCTCCTACTCTCACCAA
BC2_agct	TATAGAATTCGCGGCCGCTCGCGATagcagctnnnnATCCTCCTACTCTCACCAA
BC2_ataa	TATAGAATTCGCGGCCGCTCGCGATagcataannnnATCCTCCTACTCTCACCAA
BC2_atac	TATAGAATTCGCGGCCGCTCGCGATagcatacnnnnATCCTCCTACTCTCACCAA
BC2_atgg	TATAGAATTCGCGGCCGCTCGCGATagcatggnnnnATCCTCCTACTCTCACCAA
BC2_attc	TATAGAATTCGCGGCCGCTCGCGATagcattcnnnnATCCTCCTACTCTCACCAA
BC2_attg	TATAGAATTCGCGGCCGCTCGCGATagcattgnnnnATCCTCCTACTCTCACCAA
BC2_caaa	TATAGAATTCGCGGCCGCTCGCGATagccaaannnnATCCTCCTACTCTCACCAA
BC2_caat	TATAGAATTCGCGGCCGCTCGCGATagccaatnnnnATCCTCCTACTCTCACCAA
BC2_caca	TATAGAATTCGCGGCCGCTCGCGATagccacannnnATCCTCCTACTCTCACCAA
BC2_caga	TATAGAATTCGCGGCCGCTCGCGATagccagannnnATCCTCCTACTCTCACCAA
BC2_cagg	TATAGAATTCGCGGCCGCTCGCGATagccaggnnnnATCCTCCTACTCTCACCAA
BC2_cata	TATAGAATTCGCGGCCGCTCGCGATagccatannnnATCCTCCTACTCTCACCAA
BC2_ccaa	TATAGAATTCGCGGCCGCTCGCGATagcccaannnnATCCTCCTACTCTCACCAA
BC2_ccac	TATAGAATTCGCGGCCGCTCGCGATagcccacnnnnATCCTCCTACTCTCACCAA
BC2_ccat	TATAGAATTCGCGGCCGCTCGCGATagcccatnnnnATCCTCCTACTCTCACCAA
BC2_cccg	TATAGAATTCGCGGCCGCTCGCGATagccccgnnnnATCCTCCTACTCTCACCAA
BC2_ccga	TATAGAATTCGCGGCCGCTCGCGATagcccgannnnATCCTCCTACTCTCACCAA
BC2_ccgg	TATAGAATTCGCGGCCGCTCGCGATagcccggnnnnATCCTCCTACTCTCACCAA
BC2_ccgt	TATAGAATTCGCGGCCGCTCGCGATagcccgtnnnnATCCTCCTACTCTCACCAA
BC2_ccta	TATAGAATTCGCGGCCGCTCGCGATagccctannnnATCCTCCTACTCTCACCAA
BC2_cctc	TATAGAATTCGCGGCCGCTCGCGATagccctcnnnnATCCTCCTACTCTCACCAA
BC2_cctt	TATAGAATTCGCGGCCGCTCGCGATagcccttnnnnATCCTCCTACTCTCACCAA
BC2_cgaa	TATAGAATTCGCGGCCGCTCGCGATagccgaannnnATCCTCCTACTCTCACCAA
BC2_cgac	TATAGAATTCGCGGCCGCTCGCGATagccgacnnnnATCCTCCTACTCTCACCAA
BC2_cgat	TATAGAATTCGCGGCCGCTCGCGATagccgatnnnnATCCTCCTACTCTCACCAA
BC2_cgcg	TATAGAATTCGCGGCCGCTCGCGATagccgcgnnnnATCCTCCTACTCTCACCAA
BC2_cgct	TATAGAATTCGCGGCCGCTCGCGATagccgctnnnnATCCTCCTACTCTCACCAA
BC2_cggc	TATAGAATTCGCGGCCGCTCGCGATagccggcnnnnATCCTCCTACTCTCACCAA
BC2_cggt	TATAGAATTCGCGGCCGCTCGCGATagccggtnnnnATCCTCCTACTCTCACCAA
BC2_cgtc	TATAGAATTCGCGGCCGCTCGCGATagccgtcnnnnATCCTCCTACTCTCACCAA
BC2_cgtt	TATAGAATTCGCGGCCGCTCGCGATagccgttnnnnATCCTCCTACTCTCACCAA
BC2_ctag	TATAGAATTCGCGGCCGCTCGCGATagcctagnnnnATCCTCCTACTCTCACCAA
BC2_ctcc	TATAGAATTCGCGGCCGCTCGCGATagcctccnnnnATCCTCCTACTCTCACCAA
BC2_ctct	TATAGAATTCGCGGCCGCTCGCGATagcctctnnnnATCCTCCTACTCTCACCAA
BC2_ctga	TATAGAATTCGCGGCCGCTCGCGATagcctgannnnATCCTCCTACTCTCACCAA
BC2_ctgt	TATAGAATTCGCGGCCGCTCGCGATagcctgtnnnnATCCTCCTACTCTCACCAA
BC2_ctta	TATAGAATTCGCGGCCGCTCGCGATagccttannnnATCCTCCTACTCTCACCAA
BC2_cttg	TATAGAATTCGCGGCCGCTCGCGATagccttgnnnnATCCTCCTACTCTCACCAA
BC2_gaaa	TATAGAATTCGCGGCCGCTCGCGATagcgaaannnnATCCTCCTACTCTCACCAA
BC2_gaat	TATAGAATTCGCGGCCGCTCGCGATagcgaatnnnnATCCTCCTACTCTCACCAA
BC2_gacc	TATAGAATTCGCGGCCGCTCGCGATagcgaccnnnnATCCTCCTACTCTCACCAA
BC2_gacg	TATAGAATTCGCGGCCGCTCGCGATagcgacgnnnnATCCTCCTACTCTCACCAA
BC2_gagg	TATAGAATTCGCGGCCGCTCGCGATagcgaggnnnnATCCTCCTACTCTCACCAA
BC2_gcag	TATAGAATTCGCGGCCGCTCGCGATagcgcagnnnnATCCTCCTACTCTCACCAA
BC2_gcca	TATAGAATTCGCGGCCGCTCGCGATagcgccannnnATCCTCCTACTCTCACCAA
BC2_gcgt	TATAGAATTCGCGGCCGCTCGCGATagcgcgtnnnnATCCTCCTACTCTCACCAA
BC2_gctg	TATAGAATTCGCGGCCGCTCGCGATagcgctgnnnnATCCTCCTACTCTCACCAA
BC2_ggcc	TATAGAATTCGCGGCCGCTCGCGATagcggccnnnnATCCTCCTACTCTCACCAA
BC2_ggga	TATAGAATTCGCGGCCGCTCGCGATagcgggannnnATCCTCCTACTCTCACCAA
BC2_gggg	TATAGAATTCGCGGCCGCTCGCGATagcggggnnnnATCCTCCTACTCTCACCAA
BC2_ggtg	TATAGAATTCGCGGCCGCTCGCGATagcggtgnnnnATCCTCCTACTCTCACCAA
BC2_ggtt	TATAGAATTCGCGGCCGCTCGCGATagcggttnnnnATCCTCCTACTCTCACCAA
BC2_gtaa	TATAGAATTCGCGGCCGCTCGCGATagcgtaannnnATCCTCCTACTCTCACCAA
BC2_gtag	TATAGAATTCGCGGCCGCTCGCGATagcgtagnnnnATCCTCCTACTCTCACCAA
BC2_gtat	TATAGAATTCGCGGCCGCTCGCGATagcgtatnnnnATCCTCCTACTCTCACCAA
BC2_gtca	TATAGAATTCGCGGCCGCTCGCGATagcgtcannnnATCCTCCTACTCTCACCAA
BC2_gttg	TATAGAATTCGCGGCCGCTCGCGATagcgttgnnnnATCCTCCTACTCTCACCAA
BC2_gttt	TATAGAATTCGCGGCCGCTCGCGATagcgtttnnnnATCCTCCTACTCTCACCAA
BC2_taaa	TATAGAATTCGCGGCCGCTCGCGATagctaaannnnATCCTCCTACTCTCACCAA
BC2_taac	TATAGAATTCGCGGCCGCTCGCGATagctaacnnnnATCCTCCTACTCTCACCAA
BC2_tacc	TATAGAATTCGCGGCCGCTCGCGATagctaccnnnnATCCTCCTACTCTCACCAA
BC2_tatc	TATAGAATTCGCGGCCGCTCGCGATagctatcnnnnATCCTCCTACTCTCACCAA
BC2_tccc	TATAGAATTCGCGGCCGCTCGCGATagctcccnnnnATCCTCCTACTCTCACCAA
BC2_tccg	TATAGAATTCGCGGCCGCTCGCGATagctccgnnnnATCCTCCTACTCTCACCAA
BC2_tcgc	TATAGAATTCGCGGCCGCTCGCGATagctcgcnnnnATCCTCCTACTCTCACCAA
BC2_tcgt	TATAGAATTCGCGGCCGCTCGCGATagctcgtnnnnATCCTCCTACTCTCACCAA
BC2_tgag	TATAGAATTCGCGGCCGCTCGCGATagctgagnnnnATCCTCCTACTCTCACCAA
BC2_tgat	TATAGAATTCGCGGCCGCTCGCGATagctgatnnnnATCCTCCTACTCTCACCAA
BC2_tgta	TATAGAATTCGCGGCCGCTCGCGATagctgtannnnATCCTCCTACTCTCACCAA
BC2_ttag	TATAGAATTCGCGGCCGCTCGCGATagcttagnnnnATCCTCCTACTCTCACCAA
BC2_ttat	TATAGAATTCGCGGCCGCTCGCGATagcttatnnnnATCCTCCTACTCTCACCAA
BC2_ttca	TATAGAATTCGCGGCCGCTCGCGATagcttcannnnATCCTCCTACTCTCACCAA
BC2_ttga	TATAGAATTCGCGGCCGCTCGCGATagcttgannnnATCCTCCTACTCTCACCAA
BC2_ttgc	TATAGAATTCGCGGCCGCTCGCGATagcttgcnnnnATCCTCCTACTCTCACCAA
BC2_ttgt	TATAGAATTCGCGGCCGCTCGCGATagcttgtnnnnATCCTCCTACTCTCACCAA
BC2_ttta	TATAGAATTCGCGGCCGCTCGCGATagctttannnnATCCTCCTACTCTCACCAA
BC2_tttc	TATAGAATTCGCGGCCGCTCGCGATagctttcnnnnATCCTCCTACTCTCACCAA
