# Supplementary material for: USPPAR is a cost-effective, scalable, and highly sensitive single-cell RNA sequencing workflow compatible with diverse specimens
Source: PLoS Biol. 2025 Dec 15;23(12):e3003537. doi: 10.1371/journal.pbio.3003537 (PMC12704895; doi:10.1371/journal.pbio.3003537)
Supplement: S1 Data — (XLSX) [file pbio.3003537.s021.xlsx]

## Sheet: Zenodo
Location	File	Figure	Title
https://zenodo.org/records/13927875	code_R1.ipynb	3A	3A mixed species
https://zenodo.org/records/13927875	code_R1.ipynb	3B	3B integrated UMAP across platforms
https://zenodo.org/records/13927875	code_R1.ipynb	3C	Fig3C #correlation 293FT (leiden 0) and hela (leiden 2)
https://zenodo.org/records/13927875	code_R1.ipynb	3D	3D Intronic percentages
https://zenodo.org/records/13927875	code_R1.ipynb	3E	3E box plot for 20000 subsampled reads
https://zenodo.org/records/13927875	code_R1.ipynb	3F	3F dropout probability
https://zenodo.org/records/13927875	code_R1.ipynb	4A	4A PBMC UMIs Genes
https://zenodo.org/records/13927875	code_R1.ipynb	4C	4C UMAP
https://zenodo.org/records/13927875	code_R1.ipynb	4D	4D stacked bar cell type across technologies
https://zenodo.org/records/13927875	code_R1.ipynb	4E	4E PBMC transferred vs independent assignment
https://zenodo.org/records/13927875	code_R1.ipynb	6B	6B UMAP of spleen
https://zenodo.org/records/13927875	code_R1.ipynb	6C	6C violin Ptprc cells
https://zenodo.org/records/13927875	code_R1.ipynb	6D	6D integration with 10x spleen
https://zenodo.org/records/13927875	code_R1.ipynb	6E	6E violin for genes detected in B T and other cells
https://zenodo.org/records/13927875	code_R1.ipynb	7B	7B pancreas CuC
https://zenodo.org/records/13927875	code_R1.ipynb	7C	7C stacked bar plot for cell types pH3 vs CuC
https://zenodo.org/records/13927875	code_R1.ipynb	7D	7D violin plot for genes detected pancreas
https://zenodo.org/records/13927875	code_R1.ipynb	7E	7E liver CuC UMAP
https://zenodo.org/records/13927875	code_R1.ipynb	7F	7F stacked bar cell type
https://zenodo.org/records/13927875	code_R1.ipynb	7G	7G Genes detected across technologies
https://zenodo.org/records/13927875	code_R1.ipynb	7H	7H commercial vs homebrew
https://zenodo.org/records/13927875	code_R1.ipynb	8B	8B spermidine vs M2+
https://zenodo.org/records/13927875	code_R1.ipynb	8C	8C 10x protoplast vs USPPAR nuclei M2+
https://zenodo.org/records/13927875	code_R1.ipynb	8D	8D detection sensitivity
https://zenodo.org/records/13927875	code_R1.ipynb	8E	8E plotting annotation transfer
https://zenodo.org/records/13927875	code_R1.ipynb	S2D	S2D additional parameters (temperature N6 commercial)
https://zenodo.org/records/13927875	code_R1.ipynb	S2G	S2G hTdT cTdT root; S2G hTdT cTdT shoot
https://zenodo.org/records/13927875	code_R1.ipynb	S2H	S2H cTdT hTdT UMAP shoot
https://zenodo.org/records/13927875	code_R1.ipynb	S2I	S2I glyoxal effect
https://zenodo.org/records/13927875	code_R1.ipynb	S2J	S2J stacked bar plot for RNA species between +N9 and -N9
https://zenodo.org/records/13927875	code_R1.ipynb	S2K	S2K split-violin for each RNA-species; S2K +N9 vs -N9 total
https://zenodo.org/records/13927875	code_R1.ipynb	S2L	S2L volcano plot snoRNA and histone mRNA
https://zenodo.org/records/13927875	code_R1.ipynb	S4A	S4A heatmap
https://zenodo.org/records/13927875	code_R1.ipynb	S4B	S4B subsampled reads to genes (C) and UMIs (B)
https://zenodo.org/records/13927875	code_R1.ipynb	S4C	S4B subsampled reads to genes (C) and UMIs (B)
https://zenodo.org/records/13927875	code_R1.ipynb	S4D	S4D cumulated sum
https://zenodo.org/records/13927875	code_R1.ipynb	S5A	S5A stacked violin PBMC
https://zenodo.org/records/13927875	code_R1.ipynb	S5B	S5B UMAP for PBMC markers
https://zenodo.org/records/13927875	code_R1.ipynb	S5C	S5C UMAP for fixatives
https://zenodo.org/records/13927875	code_R1.ipynb	S5D	S5D stacked bar PBMC fixatives vs celltype
https://zenodo.org/records/13927875	code_R1.ipynb	S6E	S6E pancreas Leiden
https://zenodo.org/records/13927875	code_R1.ipynb	S6F	S6F stacked violin of pancreas S6B UMAP for markers
https://zenodo.org/records/13927875	code_R1.ipynb	S6G	S6G UMAP markers pancreas
https://zenodo.org/records/13927875	code_R1.ipynb	S7A	S7A liver leiden
https://zenodo.org/records/13927875	code_R1.ipynb	S7B	S7B stacked violin of liver S7C UMAP for markers
https://zenodo.org/records/13927875	code_R1.ipynb	S7C	S7B stacked violin of liver S7C UMAP for markers
https://zenodo.org/records/13927875	code_R1.ipynb	S8A	S8A UMAP of merged liver and spleen
https://zenodo.org/records/13927875	code_R1.ipynb	S8B	S8B pH3 spleen
https://zenodo.org/records/13927875	code_R1.ipynb	S8C	S8C violin for genes detected per barcode of liver and spleen
https://zenodo.org/records/13927875	code_R1.ipynb	S8D	S8D per base sequence content
https://zenodo.org/records/13927875	code_R1.ipynb	S8E	S8E UMAP of aberrant and corrected barcodes
https://zenodo.org/records/13927875	code_R1.ipynb	S8F	S8F stacked bar plot for hepatocyte percentages
https://zenodo.org/records/13927875	code_R1.ipynb	S10B	S10B stacked violin and S10C UMAP
https://zenodo.org/records/13927875	code_R1.ipynb	S10C	S10B stacked violin and S10C UMAP
https://zenodo.org/records/13927875	code_R1.ipynb	S10D	S10D 12 vs 16 monocyte S10F B cells
https://zenodo.org/records/13927875	code_R1.ipynb	S10E	S10E clusterprofiler dot plot for activate APC
https://zenodo.org/records/13927875	code_R1.ipynb	S10F	S10D 12 vs 16 monocyte S10F B cells
https://zenodo.org/records/13927875	code_R1.ipynb	S11A	S11A stacked violin pancreas CuC
https://zenodo.org/records/13927875	code_R1.ipynb	S11B	S11B UMAP with markers pancreas
https://zenodo.org/records/13927875	code_R1.ipynb	S11C	S11C Joint and independent CellType
https://zenodo.org/records/13927875	code_R1.ipynb	S12A	S12A cell type Transferred and independent
https://zenodo.org/records/13927875	code_R1.ipynb	S12B	S12B Liver CuC stacked violin
https://zenodo.org/records/13927875	code_R1.ipynb	S12C	S12C liver UMAP for marker expression
https://zenodo.org/records/13927875	code_R1.ipynb	S12D	S12D UMAP for MeOH ABF and EGS
https://zenodo.org/records/13927875	code_R1.ipynb	S12E	S12E stacked bar plot for cell types across fixatives
https://zenodo.org/records/13927875	code_R1.ipynb	S12H	S12H UMAP homebrew and commercial
https://zenodo.org/records/13927875	code_R1.ipynb	S12I	S12I stacked bar homebrew vs commercial
https://zenodo.org/records/13927875	code_R1.ipynb	S13	S13 mouse tissue concatenated UMAP
https://zenodo.org/records/13927875	code_R1.ipynb	S14A	S14A 10x protoplast vs USPPAR nuclei
https://zenodo.org/records/13927875	code_R1.ipynb	S14B	S14B root markers
https://zenodo.org/records/13927875	code_R1.ipynb	S15A	S15A mixed species plot
https://zenodo.org/records/13927875	code_R1.ipynb	S15B	S15B REF USPPAR1 and USPPAR2 distribution
https://zenodo.org/records/13927875	code_R1.ipynb	S15C	S15C markers

## Sheet: Figure3
Fig3A
Location	File	Figure	Title
https://zenodo.org/records/13927875	code_R1.ipynb	3A	3A mixed species
Fig3B
Location	File	Figure	Title
https://zenodo.org/records/13927875	code_R1.ipynb	3B	3B integrated UMAP across platforms
Fig3C
Location	File	Figure	Title
https://zenodo.org/records/13927875	code_R1.ipynb	3C	Fig3C #correlation 293FT (leiden 0) and hela (leiden 2)
Fig3D
Location	File	Figure	Title
https://zenodo.org/records/13927875	code_R1.ipynb	3D	3D Intronic percentages
Fig3E
Location	File	Figure	Title
https://zenodo.org/records/13927875	code_R1.ipynb	3E	3E box plot for 20000 subsampled reads
VASA-seq	352	5249	4639	5367	5355	5140	5471	5341	5476	5004	5029	4907	5171	1533	1198	2220	1480	5222	5329	5218	5297	5213	5244	5447	5290	5434	5460	5224	5051	5354	5220	5051	5592	5437	5508	5050	4077	5217	5233	5330	5235	358	5025	5052	5322	4070	5455	5306	5519
Quartz-Seq2	4899	5155	4783	4862	5359	4316	4704	4743	5187	4654	4047	4779	4813	4638	5404	5253	4641	5028	4036	3567	4372	4632	2908	4670	4808	4705	4732	3118	4309	5046	5024	5281	4762	4512	4987	4790	4076	4587	4802	4737	5060	4099	2442	4758	2910	4635	4360	4797	3866
10X Chromium	4437	4642	4319	3779	4356	4549	4137	4339	4799	4276	4434	4060	3444	4523	4586	4509	4163	3567	4729	4206	4470	2435	4261	3994	4263	4698	4772	3688	4501	4449	4218	4568	4643	4440	3174	4441	4560	4464	3526	4501	3829	3863	4588	4259	4345	4570	4475	4494	2532
USPPAR	4536	4315	4608	4563	4626	4207	4225	3441	4501	4595	4460	4568	3325	4543	4290	4384	3605	4248	4110	4336	4675	4027	4078	4617	4573	4636	4534	4166	3410	4562	4655	4611	4263	4739	3559	4381	4212	4495	4711	4352	4738	4363	4686	4660	4696	4462	4299	4494	4732
sci-RNA-seq	3622	2670	4060	4017	2160	2636	2646	3197	3041	1466	3123	1829	2739	3801	3962	3073	3625	3203	2922	2339	2279	2825	2627	738	4164	3230	4234	2541	672	2191	3441	3307	2151	3331	2649	3019	2941	1568	1861	2792	2999	3034	3682	2330	3837	2972	2725	3936	2839
SPLiT-seq	2546	3117	3539	2844	1861	2559	1708	3206	2435	1594	1813	2961	3877	3180	2960	3552	1448	1295	2114	1722	3342	3485	2861	3336	2625	4030	4065	3390	2246	3782	2921	3347	2715	2272	2691	2043	1750	3403	1562	3062	2433	1919	2693	2590	1830	2427	1470	2655	2527
PIP-seq	2720	2807	3087	3043	2072	2452	2860	2708	2663	2827	2920	2654	2729	2294	2408	2540	3078	2556	2993	2505	2919	2491	2796	3108	2576	2877	2615	2537	2666	2624	2618	2916	2435	2623	3149	2305	2382	2482	2587	2637	2685	2399	2597	2892	2412	2919	2644	2384	2580
Fig3F
Location	File	Figure	Title
https://zenodo.org/records/13927875	code_R1.ipynb	3F	3F dropout probability
[truncated: 934 more columns]

## Sheet: Figure4
Fig4A
Location	File	Figure	Title
https://zenodo.org/records/13927875	code_R1.ipynb	4A	4A PBMC UMIs Genes
UMIs
Technology Reads	SPLiT-seq	10x Chromium	QUARTZ-seq	PIP-seq	USPPAR_ABF	USPPAR_methanol
2500	835	1284	1397	1241	1245	1138
5000	1341	2401.5	2572.5	2328	2117	1892
10000	2266	4274	4440	4208	3375	2925
20000	4016	7141	7046	7387	4946.5	4201
Genes
Technology Reads	SPLiT-seq	10x Chromium	QUARTZ-seq	PIP-seq	USPPAR_ABF	USPPAR_methanol
2500	611	746	980	544	857	796
5000	891	1198	1582.5	779	1263	1165
10000	1315	1782	2322.5	1043	1716	1567
20000	2066	2446	3110	1376	2147.5	1976
Fig4C
Location	File	Figure	Title
https://zenodo.org/records/13927875	code_R1.ipynb	4C	4C UMAP
Fig4D
Location	File	Figure	Title
https://zenodo.org/records/13927875	code_R1.ipynb	4D	4D stacked bar cell type across technologies
Fig4E
Location	File	Figure	Title
https://zenodo.org/records/13927875	code_R1.ipynb	4E	4E PBMC transferred vs independent assignment

## Sheet: Figure5
Fig5A
-BSA+CuSO4
pH	-	4.5	5.5	7.2	7.2	7.2
Cu2+ (mM)	10	10	10	10	2	1
Replicate 1	0.034	0.035	0.038	0.911	0.078	0.072
Replicate 2	0.034	0.034	0.036	0.917	0.084	0.07
Replicate 3	0.034	0.034	0.037	0.92	0.078	0.072
Mean	0.034	0.0343333	0.037	0.916	0.08	0.0713333
+BSA+CuSO4
pH	-	4.5	5.5	7.2	7.2	7.2
Cu2+ (mM)	10	10	10	10	2	1
Replicate 1	0.314	0.046	0.297	1.317	0.559	0.422
Replicate 2	0.339	0.046	0.284	1.33	0.554	0.436
Replicate 3	0.304	0.047	0.285	1.308	0.569	0.425
Mean	0.319	0.0463333	0.288667	1.31833	0.560667	0.427667
+BSA+CuC
pH	-	4.5	5.5	7.2	7.2	7.2
Cu2+ (mM)	10	10	10	10	2	1
Replicate 1	0.116	0.121	0.117	0.12	0.056	0.047
Replicate 2	0.117	0.121	0.117	0.12	0.056	0.048
Replicate 3	0.117	0.117	0.116	0.118	0.055	0.046
Mean	0.116667	0.119667	0.116667	0.119333	0.0556667	0.047
Fig5B
lysate (1.5ml)	-	+	+	+	+	+	+	+	+	+	+
Cu2+	-	-	CuSO4	CuSO4	CuSO4	CuSO4	CuC	CuC	CuC	CuC	CuC
concentration (mM)	0	0	0.1	0.3	1	2	0.1	0.3	1	2	10
Replicate 1	99738	917319	858652	406570	62737	57264	706084	269453	168873	143786	96185
Replicate 2	94740	830592	830502	397970	63152	56093	683024	266376	158704	117962	94358
Replicate 3	90441	795578	833063	376055	49945	57073	682008	257778	159889	137486	99537
Mean	94973	847830	840739	393532	58611.3	56810	690372	264536	162489	133078	96693.3
SEM	2686.34	36185
Fig5C
pH 4.5
lysate (1.5ml)	-	+	+	+	+
Cu (10mM)	-	-	CuN	CuC	C
Replicate 1	54017	102246	58224	74588	101175
Replicate 2	51497	99737	63488	68157	93722
Replicate 3	53207	99116	56699	69752	91775
Mean	52907	100366	59470.3	70832.3	95557.3
pH 7.2
lysate (1.5ml)	-	+	+	+	+
Cu (10mM)	-	-	CuN	CuC	C
Replicate 1	91886	826652	71818	115478	800997
Replicate 2	86757	762235	67579	117384	747403
Replicate 3	94331	821125	73333	114640	753589
Mean	90991.3	803337	70910	115834	767330
Fig5D
Nuclease	-		RNase A		Benzonase		Micrococcal nuclease
CuC (mM)	0	10	0	10	0	10	0	10
Replicate 1	150478	126258	1013887	153659	373559	145447	768307	126123
Replicate 2	134746	115921	997868	120427	380174	141630	753875	115747
Replicate 3	123702	101695	977354	95397	376818	159263	758057	115752
Mean	136309	114625	996370	123161	376850	148780	760080	119207
Fig5E
	PSMB4				GAPDH
CuC (10mM)	0		10		0		10
pH	7.2	4.5	7.2	4.5	7.2	4.5	7.2	4.5
Replicate 1	0.673688	0.999906	2.03071	1.9928	0.617492	1.10296	3.17088	2.07972
Replicate 2	0.985131	1.19368	1.85046	2.15408	0.729166	1.07856	3.6899	2.90791
Replicate 3	1.03507	1.21113	2.37152	3.00802	0.932591	1.02963	3.01532	2.39463
Mean	0.897963	1.13491	2.08423	2.38496	0.75975	1.07038	3.29203	2.46075

## Sheet: Figure6
Fig6B
Location	File	Figure	Title
https://zenodo.org/records/13927875	code_R1.ipynb	6B	6B UMAP of spleen
Fig6C
Location	File	Figure	Title
https://zenodo.org/records/13927875	code_R1.ipynb	6C	6C violin Ptprc cells
Fig6D
Location	File	Figure	Title
https://zenodo.org/records/13927875	code_R1.ipynb	6D	6D integration with 10x spleen
Fig6E
Location	File	Figure	Title
https://zenodo.org/records/13927875	code_R1.ipynb	6E	6E violin for genes detected in B T and other cells

## Sheet: Figure7
Fig7B
Location	File	Figure	Title
https://zenodo.org/records/13927875	code_R1.ipynb	7B	7B pancreas CuC
Fig7C
Location	File	Figure	Title
https://zenodo.org/records/13927875	code_R1.ipynb	7C	7C stacked bar plot for cell types pH3 vs CuC
Fig7D
Location	File	Figure	Title
https://zenodo.org/records/13927875	code_R1.ipynb	7D	7D violin plot for genes detected pancreas
Fig7E
Location	File	Figure	Title
https://zenodo.org/records/13927875	code_R1.ipynb	7E	7E liver CuC UMAP
Fig7F
Location	File	Figure	Title
https://zenodo.org/records/13927875	code_R1.ipynb	7F	7F stacked bar cell type
Fig7G
Location	File	Figure	Title
https://zenodo.org/records/13927875	code_R1.ipynb	7G	7G Genes detected across technologies
Fig7H
Location	File	Figure	Title
https://zenodo.org/records/13927875	code_R1.ipynb	7H	7H commercial vs homebrew

## Sheet: Figure8
Fig8B
Location	File	Figure	Title
https://zenodo.org/records/13927875	code_R1.ipynb	8B	8B spermidine vs M2+
Fig8C
Location	File	Figure	Title
https://zenodo.org/records/13927875	code_R1.ipynb	8C	8C 10x protoplast vs USPPAR nuclei M2+
Fig8D
Location	File	Figure	Title
https://zenodo.org/records/13927875	code_R1.ipynb	8D	8D detection sensitivity
Fig8E
Location	File	Figure	Title
https://zenodo.org/records/13927875	code_R1.ipynb	8E	8E plotting annotation transfer

## Sheet: FigureS2
FigS2C
	M5	SSII	MMLV
Replicate 1	7.31042	5.86227	5.32397
Replicate 2	7.13248	5.70906	6.74484
Replicate 3	5.3278	4.42547	5.41658
Mean	6.59023	5.33227	5.82846
FigS2D
Location	File	Figure	Title
https://zenodo.org/records/13927875	code_R1.ipynb	S2D	S2D additional parameters (temperature N6 commercial)
FigS2E
RA	-	+	+	+	+
S.I.	-	+	-	-	-
rRi	-	-	1X	2X	-
Replicate 1	113093	358596	154782	158412	2432250
Replicate 2	92342	295509	125054	123964	2246142
Replicate 3	93930	279747	130871	128421	2057671
Mean	99788.3	311284	136902	136932	2.24535e+06
FigS2G
Location	File	Figure	Title
https://zenodo.org/records/13927875	code_R1.ipynb	S2G	S2G hTdT cTdT root; S2G hTdT cTdT shoot
FigS2H
Location	File	Figure	Title
https://zenodo.org/records/13927875	code_R1.ipynb	S2H	S2H cTdT hTdT UMAP shoot
FigS2I
Location	File	Figure	Title
https://zenodo.org/records/13927875	code_R1.ipynb	S2I	S2I glyoxal effect
FigS2J
Location	File	Figure	Title
https://zenodo.org/records/13927875	code_R1.ipynb	S2J	S2J stacked bar plot for RNA species between +N9 and -N9
FigS2K
Location	File	Figure	Title
https://zenodo.org/records/13927875	code_R1.ipynb	S2K	S2K split-violin for each RNA-species; S2K +N9 vs -N9 total
FigS2L
Location	File	Figure	Title
https://zenodo.org/records/13927875	code_R1.ipynb	S2L	S2L volcano plot snoRNA and histone mRNA

## Sheet: FigureS4
FigS4A
Location	File	Figure	Title
https://zenodo.org/records/13927875	code_R1.ipynb	S4A	S4A heatmap
FigS4B
Location	File	Figure	Title
https://zenodo.org/records/13927875	code_R1.ipynb	S4B	S4B subsampled reads to genes (C) and UMIs (B)
Technology Reads	SPLiT-seq	USPPAR	10x Chromium	Quartz-Seq2	sci-RNA-seq	VASA-seq	PIP-seq
5000	2124	2966	2713	2997	2015	2948	2458
10000	3330	5532	5355.5	5943	3339	5802	4431
15000	4089	7776	7905	8830	4283	8553	6144
20000	4593	9776	10370	11693	4997	11222	7815
50000	6337.5	18222	23416	27805.5	7715	25965	18337
FigS4C
Location	File	Figure	Title
https://zenodo.org/records/13927875	code_R1.ipynb	S4C	S4B subsampled reads to genes (C) and UMIs (B)
Technology Reads	SPLiT-seq	USPPAR	10x Chromium	Quartz-Seq2	sci-RNA-seq	VASA-seq	PIP-seq
5000	1528	2074	1703	1888	1550	2147	1248
10000	2142	3224	2838	3112	2319	3521	1854
15000	2474	3996	3692	4028	2751	4520	2290
20000	2691	4561	4353	4779	3048	5276	2663.5
50000	3149	6209	6712.5	7369.5	3941	7839	4401.5
FigS4D
Location	File	Figure	Title
https://zenodo.org/records/13927875	code_R1.ipynb	S4D	S4D cumulated sum
SPLiT-seq	2836.8	4407.36	5293.26	6277.8	6963.04	7619.5	8162.84	8658.72	9070.74	9326.48	9804.38	10062.9	10383.2	10580.5	10931.4	11051	11293.5	11399.4	11550.3	11750.7	11981.2	12163.6	12328.3	12399.8	12615.7	12767.7	12884.3	12964.4	13099.7	13244.1	13278.5	13437.4	13444.7	13735.3	13761.3	13845.4	13963.8	14009.5	14161.7	14231.9	14400.7	14402.4	14525.2	14594.9	14687.9	14770.9	14806.4	14908.9	15004.3
USPPAR	4513.12	6580.26	7866.3	8787.76	9558.52	10103.7	10541.8	11006.2	11283.5	11632.9	11923.1	12151.6	12386.3	12612.8	12795.5	13015.4	13155.1	13343.9	13546.6	13647.9	13806.4	13922.8	14057.9	14153.8	14259.6	14429.3	14522.7	14648.1	14703	14826.7	14921	15016.2	15117.8	15190	15332.2	15397.9	15443.4	15542.3	15603.6	15690.7	15768.5	15857.8	15925.3	15961.5	16039.8	16118.7	16205.6	16288.9	16344.3
10x Chromium	4214.2	6409.74	7703.32	8674.86	9398.18	9924.82	10453.8	10825.9	11165.3	11483.8	11833.4	12070.9	12304.4	12508.5	12692.8	12873.9	13074.2	13246.9	13395	13529.7	13668.9	13788.2	13910.8	14074.2	14111.1	14316.3	14445.7	14503.7	14621.3	14725.3	14793.8	14924	15025.1	15047.3	15190.8	15248.8	15313	15449.7	15493.1	15537.1	15641.9	15757.4	15821.6	15856.7	15967.6	16012.8	16062.1	16100.7	16219.8
Quartz-Seq2	4531.46	6754.3	8060.9	9090.32	9817.44	10404	10912.3	11355	11724.3	12031.4	12348.1	12565.4	12728.1	13050	13258.6	13451.1	13574.4	13730	13971.4	14076.5	14262.8	14386.9	14518.8	14665.4	14792	14887.1	15037.9	15081.6	15256.4	15300.8	15405.2	15549.1	15697.1	15684.3	15813.3	15898.4	15995.4	16059.9	16165.9	16256.5	16287.3	16417.9	16503.4	16485.1	16665.8	16720.2	16743.2	16870.7	16857
sci-RNA-seq	5092.44	7368.18	8750.16	9661.54	10491.2	11021.2	11575.7	11950.5	12325.3	12715.5	12999.5	13268.7	13443.9	13678.5	13937.8	14043.3	14274.5	14479	14624.8	14815.3	15022.5	15055.4	15212.7	15392.7	15573.3	15734.8	15772.2	15939.9	16114.3	16202.5	16192.9	16392.4	16543.9	16617.8	16747.2	16831	16982.7	17048	17127.8	17239.1	17329.6	17372	17491.1	17552.2	17521.5	17754.7	17840.4	17879.7	17997.1
VASA-seq	2875.4	4625.28	5807.06	6966.18	7659.48	8279.5	8763.3	9218.62	9575.62	10012	10254	10602.2	10848	11071.6	11301.2	11515.7	11711.8	11937.9	12104.5	12254.8	12421.6	12628.8	12719.2	12829.6	12972.4	13077	13212.4	13314.7	13472.6	13561.9	13607.8	13768.6	13849	13935.8	14006.7	14123.4	14245.3	14299.4	14403.8	14490.8	14563.3	14659.3	14686.4	14819.6	14889.1	14959.1	15033.4	15113.3	15182.2
PIP-seq	2639.44	4038.04	4968.92	5648.54	6263.7	6729.72	7368.62	7722.08	8027.06	8320.84	8621.96	8868.3	9129.42	9322.22	9674.92	9826.52	10022.8	10203.2	10305.1	10503.4	10652.4	10768.2	10907.7	11075.7	11212.9	11268.2	11412.5	11496.1	11597.5	11735.8	11780.9	11902.7	12032.1	12105	12177.6	12276	12375.9	12426.3	12497.5	12605.4	12667.8	12701.2	12786.1	12862.5	12913.8	13003	13039.7	13106.9	13174.1
[truncated: 1 more columns]

## Sheet: FigureS5
FigS5A
Location	File	Figure	Title
https://zenodo.org/records/13927875	code_R1.ipynb	S5A	S5A stacked violin PBMC
FigS5B
Location	File	Figure	Title
https://zenodo.org/records/13927875	code_R1.ipynb	S5B	S5B UMAP for PBMC markers
FigS5C
Location	File	Figure	Title
https://zenodo.org/records/13927875	code_R1.ipynb	S5C	S5C UMAP for fixatives
FigS5D
Location	File	Figure	Title
https://zenodo.org/records/13927875	code_R1.ipynb	S5D	S5D stacked bar PBMC fixatives vs celltype

[truncated: 10 more sheets: FigureS6, FigureS7, FigureS8, FigureS9, FigureS10, FigureS11, FigureS12, FigureS13, FigureS14, FigureS15]
